# Supplementary material for: Effect of exogenous melatonin on growth and antioxidant system of pumpkin seedlings under waterlogging stress
Source: PeerJ. 2024 Aug 26;12:e17927. doi: 10.7717/peerj.17927 (PMC11361259; doi:10.7717/peerj.17927)
Supplement: Supplemental Information 1 [file peerj-12-17927-s001.zip]

Archive with 8 entries (6 files):
- Raw_data -7.15/Raw data/
- Raw_data -7.15/Raw data/Fig. 1-3 data.xlsx
- Raw_data -7.15/Raw data/Fig. 11 data soluble protein content.xlsx
- Raw_data -7.15/Raw data/Fig. 5 data Root vitality..xlsx
- Raw_data -7.15/Raw data/Fig. 6 data chlorophyll contents.xlsx
- Raw_data -7.15/Raw data/Fig. 7 data malondialdehyde content.xlsx
- Raw_data -7.15/Raw data/Fig. 8-10 data SOD POD CAT.xlsx
- Raw_data -7.15/
