# Supplementary material for: Effect of exogenous melatonin on growth and antioxidant system of pumpkin seedlings under waterlogging stress
Source: PeerJ. 2024 Aug 26;12:e17927. doi: 10.7717/peerj.17927 (PMC11361259; doi:10.7717/peerj.17927)
Supplement: Supplemental Information 1 [file peerj-12-17927-s001.zip › Raw_data -7.15/Raw data/Fig. 1-3 data.xlsx]

## Sheet: Sheet1
Root length
	Treatment concentration								average	SD	5%significant levels
		CK-1	17.3		CK	17.3	18.5	18.7	18.1667	0.7572	a
	CK	CK-2	18.5		0	13.5	14.6	14	14.0333	0.5508	c
		CK-3	18.7		10	13.9	14.5	14.2	14.2	0.3	c
		0-1	13.5		100	16.2	15.8	15.5	15.8333	0.3512	b
	0	0-2	14.6		200	15.5	16	15.1	15.5333	0.4509	b
		0-3	14		300	15.5	15.4	15.1	15.3333	0.2082	b
		10-1	13.9
	10	10-2	14.5
		10-3	14.2
		100-1	16.2
	100	100-2	15.8
		100-3	15.5
		200-1	15.5
	200	200-2	16
		200-3	15.1
		300-1	15.5
	300	300-2	15.4
		300-3	15.1
Plant height
	Treatment concentration								average	SD	5%significant levels
	CK	CK-1	14.4		CK	14.4	14	14.7	14.3667	0.3512	a
		CK-2	14		0	9.2	9.5	9.5	9.4	0.1732	e
		CK-3	14.7		10	12.9	12.1	12.7	12.5667	0.4163	c
	0	0-1	9.2		100	13.5	13.7	13.8	13.6667	0.1528	b
		0-2	9.5		200	11.3	11.9	11.4	11.5333	0.3215	d
		0-3	9.5		300	8.6	8.4	8.7	8.5667	0.1528	f
	10	10-1	12.9
		10-2	12.1
		10-3	12.7
	100	100-1	13.5
		100-2	13.7
		100-3	13.8
	200	200-1	11.3
		200-2	11.9
		200-3	11.4
	300	300-1	8.6
		300-2	8.4
		300-3	8.7
Stem thickness
	Treatment concentration								average	SD	5%significant levels
	CK	CK-1	6.19		CK	6.19	5.98	5.88	6.0167	0.1582	b
		CK-2	5.98		0	5.36	5.31	5.34	5.3367	0.0252	d
		CK-3	5.88		10	5.77	5.72	5.79	5.76	0.0361	c
	0	0-1	5.36		100	6.62	6.59	6.64	6.6167	0.0252	a
		0-2	5.31		200	5.78	5.42	5.85	5.6833	0.2307	c
		0-3	5.34		300	5.75	5.55	5.62	5.64	0.1015	c
	10	10-1	5.77
		10-2	5.72
		10-3	5.79
	100	100-1	6.62
		100-2	6.59
		100-3	6.64
	200	200-1	5.78
		200-2	5.42
		200-3	5.85
	300	300-1	5.75
		300-2	5.55
		300-3	5.62
Fresh weight
	Treatment concentration.								average	SD	5%significant levels
	CK	CK-1	24.083		CK	24.083	24.261	24.206	24.1833	0.0911	a
		CK-2	24.261		0	10.405	9.613	10.013	10.0103	0.396	f
		CK-3	24.206		10	11.266	11.582	12.325	11.7243	0.5437	e
	0	0-1	10.405		100	22.406	22.899	22.728	22.6777	0.2503	b
		0-2	9.613		200	18.58	18.77	19.192	18.8473	0.3132	c
		0-3	10.013		300	17.346	16.58	17.484	17.1367	0.487	d
	10	10-1	11.266
		10-2	11.582
		10-3	12.325
	100	100-1	22.406
		100-2	22.899
		100-3	22.728
	200	200-1	18.58
		200-2	18.77
		200-3	19.192
	300	300-1	17.346
		300-2	16.58
		300-3	17.484
dry weight
	Treatment concentration.								average	SD	5%significant levels
	CK	CK-1	1.4026		CK	1.4026	1.4858	1.498	1.4621	0.0519	a
		CK-2	1.4858		0	0.746	0.757	0.776	0.7597	0.0152	e
		CK-3	1.498		10	0.978	0.913	0.967	0.9527	0.0348	d
	0	0-1	0.746		100	1.351	1.329	1.332	1.3373	0.0119	b
		0-2	0.757		200	1.165	1.186	1.202	1.1843	0.0186	c
		0-3	0.776		300	1.261	1.139	1.355	1.2517	0.1083	bc
	10	10-1	0.978
		10-2	0.913
		10-3	0.967
	100	100-1	1.351
		100-2	1.329
		100-3	1.332
	200	200-1	1.165
		200-2	1.186
		200-3	1.202
	300	300-1	1.261
		300-2	1.139
		300-3	1.355
