# Supplementary material for: Effect of exogenous melatonin on growth and antioxidant system of pumpkin seedlings under waterlogging stress
Source: PeerJ. 2024 Aug 26;12:e17927. doi: 10.7717/peerj.17927 (PMC11361259; doi:10.7717/peerj.17927)
Supplement: Supplemental Information 1 [file peerj-12-17927-s001.zip › Raw_data -7.15/Raw data/Fig. 11 data soluble protein content.xlsx]

## Sheet: Sheet1
soluble protein content
	Treatment concentration	Type		A595	m	soluble protein content
		blade			m=181.39*A595-3.77	soluble protein content=m*10/(0.2*0.1*1000)						average	SD	5%significant levels
	CK		CK-1	0.233	38.4939	19.2469		CK	19.2469	21.6957	22.1492	21.0306	1.5613	d
			CK-2	0.26	43.3914	21.6957		0	19.6097	21.7864	20.2446	20.5469	1.1194	d
			CK-3	0.265	44.2983	22.1492		10	43.7346	46.9089	45.3671	45.3369	1.5874	a
	0		0-1	0.237	39.2194	19.6097		100	48.2693	49.9925	45.095	47.7856	2.4843	a
			0-2	0.261	43.5728	21.7864		200	40.1068	39.5626	41.4672	40.3789	0.981	b
			0-3	0.244	40.4892	20.2446		300	35.2093	37.2045	38.4743	36.9627	1.6459	c
	10		10-1	0.503	87.4692	43.7346
			10-2	0.538	93.8178	46.9089
			10-3	0.521	90.7342	45.3671
	100		100-1	0.553	96.5387	48.2693
			100-2	0.572	99.9851	49.9925
			100-3	0.518	90.19	45.095
	200		200-1	0.463	80.2136	40.1068
			200-2	0.457	79.1252	39.5626
			200-3	0.478	82.9344	41.4672
	300		300-1	0.409	70.4185	35.2093
			300-2	0.431	74.4091	37.2045
			300-3	0.445	76.9485	38.4743
	Treatment concentration	Type		A595	m	soluble protein content
		root			m=181.39*A595-3.77	soluble protein content=m*10/(0.2*0.1*1000)						average	SD	5%significant levels
	CK		CK-1	0.172	27.4291	13.7145		CK	13.7145	13.3518	15.4377	14.168	1.1145	f
			CK-2	0.168	26.7035	13.3518		0	33.3047	31.0373	31.4908	31.9442	1.1998	c
			CK-3	0.191	30.8755	15.4377		10	36.1162	38.0208	37.658	37.265	1.0113	b
	0		0-1	0.388	66.6093	33.3047		100	56.5226	55.9784	54.618	55.7063	0.981	a
			0-2	0.363	62.0746	31.0373		200	24.4165	26.6839	26.3211	25.8072	1.2179	d
			0-3	0.368	62.9815	31.4908		300	15.8005	16.9796	16.8889	16.5563	0.6561	e
	10		10-1	0.419	72.2324	36.1162
			10-2	0.44	76.0416	38.0208
			10-3	0.436	75.316	37.658
	100		100-1	0.644	113.045	56.5226
			100-2	0.638	111.957	55.9784
			100-3	0.623	109.236	54.618
	200		200-1	0.29	48.8331	24.4165
			200-2	0.315	53.3678	26.6839
			200-3	0.311	52.6423	26.3211
	300		300-1	0.195	31.6011	15.8005
			300-2	0.208	33.9591	16.9796
			300-3	0.207	33.7777	16.8889
