# Supplementary material for: Effect of exogenous melatonin on growth and antioxidant system of pumpkin seedlings under waterlogging stress
Source: PeerJ. 2024 Aug 26;12:e17927. doi: 10.7717/peerj.17927 (PMC11361259; doi:10.7717/peerj.17927)
Supplement: Supplemental Information 1 [file peerj-12-17927-s001.zip › Raw_data -7.15/Raw data/Fig. 5 data Root vitality..xlsx]

## Sheet: Sheet1
Root vitality
Treatment concentration		A1	A2	△A Determination	△A Blank	△A		X	Root vitality
				△A=A1-A2	△A Blank=A1 Blank-A2 Blank	△A=△A Determination-△A空白		X=(△A-0.0031)/3.2172	Root vitality =666.67*X/0.1						average	SD	5%significant levels
CK	CK-1	1.1459	0.4378	0.7081	0.068	0.6401		0.197998	1319.99		CK	1319.99	1286.43	1311.08	1305.83	17.3896	a
	CK-2	1.0607	0.3688	0.6919		0.6239		0.192963	1286.43		0	588.299	590.993	587.678	588.99	1.7624	e
	CK-3	1.1596	0.4558	0.7038		0.6358		0.196662	1311.08		10	870.948	875.507	882.76	876.405	5.9567	c
0	0-1	1.2629	0.9079	0.355		0.287		0.0882444	588.299		100	1097.85	1095.16	1070.5	1087.84	15.0749	b
	0-2	0.9774	0.6211	0.3563		0.2883		0.0886485	590.993		200	885.453	873.642	870.741	876.612	7.7931	c
	0-3	1.221	0.8663	0.3547		0.2867		0.0881512	587.678		300	732.732	755.112	754.697	747.514	12.803	d
10	10-1	1.3486	0.8572	0.4914		0.4234		0.130642	870.948
	10-2	1.3772	0.8836	0.4936		0.4256		0.131325	875.507
	10-3	1.3506	0.8535	0.4971		0.4291		0.132413	882.76
100	100-1	1.2795	0.6786	0.6009		0.5329		0.164677	1097.85
	100-2	1.3561	0.7565	0.5996		0.5316		0.164273	1095.16
	100-3	1.1669	0.5792	0.5877		0.5197		0.160574	1070.5
200	200-1	1.2429	0.7445	0.4984		0.4304		0.132817	885.453
	200-2	1.0892	0.5965	0.4927		0.4247		0.131046	873.642
	200-3	1.2601	0.7688	0.4913		0.4233		0.13061	870.741
300	300-1	1.3285	0.9038	0.4247		0.3567		0.109909	732.732
	300-2	1.3961	0.9606	0.4355		0.3675		0.113266	755.112
	300-3	1.3974	0.9621	0.4353		0.3673		0.113204	754.697
	Blank	1.555	1.487
