# Supplementary material for: Effect of exogenous melatonin on growth and antioxidant system of pumpkin seedlings under waterlogging stress
Source: PeerJ. 2024 Aug 26;12:e17927. doi: 10.7717/peerj.17927 (PMC11361259; doi:10.7717/peerj.17927)
Supplement: Supplemental Information 1 [file peerj-12-17927-s001.zip › Raw_data -7.15/Raw data/Fig. 6 data chlorophyll contents.xlsx]

## Sheet: Sheet1
chlorophyll contents
	Treatment concentration		A470	A649	A665	Ca	Cb	Ct	Cx
						Ca=13.95*A665-6.88*A645	Cb=24.96*A649-7.32*A665	Ct=Ca+Cb	Cx=(1000*A470-2.05*A665-114.8*Cb）/245
	CK	CK-1	0.863	0.392	0.864	9.35584	3.45984	12.8157	1.89404
		CK-2	0.896	0.381	0.864	9.43152	3.18528	12.6168	2.15738
		CK-3	0.859	0.375	0.864	9.4728	3.03552	12.5083	2.07654
	0	0-1	0.651	0.273	0.313	2.48811	4.52292	7.01103	0.535213
		0-2	0.642	0.269	0.313	2.51563	4.42308	6.93871	0.54526
		0-3	0.747	0.326	0.313	2.12347	5.8458	7.96927	0.307186
	10	10-1	0.976	0.434	0.935	10.0573	3.98844	14.0458	2.10698
		10-2	0.966	0.426	0.935	10.1124	3.78876	13.9011	2.15973
		10-3	0.852	0.359	0.807	8.78773	3.0534	11.8411	2.04006
	100	100-1	1.077	0.478	1.038	11.1915	4.33272	15.5242	2.35704
		100-2	1.038	0.448	0.986	10.6725	3.96456	14.637	2.3708
		100-3	1.078	0.484	1.042	11.206	4.4532	15.6592	2.30464
	200	200-1	1.149	0.543	1.023	10.535	6.06492	16.5999	1.83939
		200-2	1.263	0.571	1.278	13.8996	4.8972	18.7968	2.84972
		200-3	1.001	0.449	0.956	10.2471	4.20912	14.4562	2.10544
	300	300-1	0.526	0.216	0.472	5.09832	1.93632	7.03464	1.23569
		300-2	0.516	0.225	0.475	5.07825	2.139	7.21725	1.09987
		300-3	0.588	0.245	0.528	5.68	2.25024	7.93024	1.34118
	Ca					average	SD	5%significant levels
	CK	9.35584	9.43152	9.4728		9.4201	0.0593	b
	0	2.48811	2.51563	2.12347		2.3757	0.2189	d
	10	10.0573	10.1124	8.78773		9.6525	0.7494	b
	100	11.1915	10.6725	11.206		11.0233	0.3039	ab
	200	10.535	13.8996	10.2471		11.5606	2.0308	a
	300	5.09832	5.07825	5.68		5.2855	0.3418	c
	Cb					average	SD	5%significant levels
	CK	3.45984	3.18528	3.03552		3.2269	0.2152	b
	0	4.52292	4.42308	5.8458		4.9306	0.7942	a
	10	3.98844	3.78876	3.0534		3.6102	0.4924	b
	100	4.33272	3.96456	4.4532		4.2502	0.2546	ab
	200	6.06492	4.8972	4.20912		5.0571	0.9382	a
	300	1.93632	2.139	2.25024		2.1085	0.1592	c
	Ct					average	SD	5%significant levels
	CK	12.8157	12.6168	12.5083		12.6469	0.1559	b
	0	7.01103	6.93871	7.96927		7.3063	0.5753	c
	10	14.0458	13.9011	11.8411		13.2627	1.2332	b
	100	15.5242	14.637	15.6592		15.2735	0.5553	a
	200	16.5999	18.7968	14.4562		16.6176	2.1704	a
	300	7.03464	7.21725	7.93024		7.394	0.4733	c
	Cx					average	SD	5%significant levels
	CK	1.82298	2.08569	2.0045		1.9711	0.1345	a
	0	0.517013	0.52683	0.292037		0.4453	0.1328	c
	10	2.03065	2.08294	1.97329		2.029	0.0548	a
	100	2.27209	2.28975	2.21959		2.2605	0.0365	a
	200	1.7598	2.74411	2.0277		2.1772	0.5089	a
	300	1.19698	1.06136	1.29808		1.1855	0.1188	b
