# Supplementary material for: Effect of exogenous melatonin on growth and antioxidant system of pumpkin seedlings under waterlogging stress
Source: PeerJ. 2024 Aug 26;12:e17927. doi: 10.7717/peerj.17927 (PMC11361259; doi:10.7717/peerj.17927)
Supplement: Supplemental Information 1 [file peerj-12-17927-s001.zip › Raw_data -7.15/Raw data/Fig. 7 data malondialdehyde content.xlsx]

## Sheet: Sheet1
malondialdehyde content
	Treatment concentration	Type		A450	A532	A600	X	MDA
		blade					X=6.45*(A532-A600)-0.56*A450	MDA=X*4*5/(0.5*2*1000)*1000						average	SD	5%significant levels
	CK		CK-1	0.084	0.152	0.007	0.88821	17.7642		CK	17.7642	16.1934	17.3116	17.0897	0.8086	e
			CK-2	0.063	0.132	0.001	0.80967	16.1934		0	37.7346	38.0548	37.0462	37.6119	0.5154	a
			CK-3	0.182	0.154	0.004	0.86558	17.3116		10	31.729	29.3966	30.6862	30.6039	1.1684	c
	0		0-1	0.282	0.326	0.009	1.88673	37.7346		100	26.461	27.5886	26.263	26.7709	0.7151	d
			0-2	0.311	0.323	0.001	1.90274	38.0548		200	29.5136	29.1884	31.1454	29.9491	1.0487	c
			0-3	0.044	0.296	0.005	1.85231	37.0462		300	34.7832	31.8318	33.0422	33.2191	1.4836	b
	10		10-1	0.035	0.256	0.007	1.58645	31.729
			10-2	0.082	0.253	0.018	1.46983	29.3966
			10-3	0.059	0.274	0.031	1.53431	30.6862
	100		100-1	0.92	0.308	0.023	1.32305	26.461
			100-2	2.547	1.253	0.818	1.37943	27.5886
			100-3	1.145	0.766	0.463	1.31315	26.263
	200		200-1	0.037	0.242	0.01	1.47568	29.5136
			200-2	0.043	0.252	0.022	1.45942	29.1884
			200-3	0.018	0.255	0.012	1.55727	31.1454
	300		300-1	0.534	0.326	0.01	1.73916	34.7832
			300-2	0.786	0.373	0.058	1.59159	31.8318
			300-3	0.079	0.275	0.012	1.65211	33.0422
	Treatment concentration	Type		A450	A532	A600	X	MDA
		root					X=6.45*(A532-A600)-0.56*A450	MDA=X*4*5/(0.5*2*1000)*1000						average	SD	5%significant levels
	CK		CK-1	0.473	0.127	0.002	0.54137	10.8274		CK	10.8274	10.2864	11.5274	10.8804	0.6222	b
			CK-2	0.648	0.142	0.006	0.51432	10.2864		0	18.9956	17.4134	13.9248	16.7779	2.5944	a
			CK-3	0.733	0.156	0.003	0.57637	11.5274		10	19.2214	17.2532	16.3676	17.6141	1.4607	a
	0		0-1	0.907	0.254	0.028	0.94978	18.9956		100	14.3438	11.0164	12.6088	12.6563	1.6642	b
			0-2	1.198	0.283	0.044	0.87067	17.4134		200	12.8166	10.5308	10.8734	11.4069	1.2328	b
			0-3	0.876	0.206	0.022	0.69624	13.9248		300	17.5788	14.752	15.9466	16.0925	1.419	a
	10		10-1	0.023	0.153	0.002	0.96107	19.2214
			10-2	0.049	0.142	0.004	0.86266	17.2532
			10-3	0.082	0.14	0.006	0.81838	16.3676
	100		100-1	0.781	0.199	0.02	0.71719	14.3438
			100-2	0.698	0.188	0.042	0.55082	11.0164
			100-3	0.671	0.162	0.006	0.63044	12.6088
	200		200-1	0.687	0.204	0.045	0.64083	12.8166
			200-2	0.511	0.142	0.016	0.52654	10.5308
			200-3	0.538	0.143	0.012	0.54367	10.8734
	300		300-1	0.066	0.146	0.004	0.87894	17.5788
			300-2	0.065	0.125	0.005	0.7376	14.752
			300-3	0.062	0.131	0.002	0.79733	15.9466
