# Supplementary material for: Effect of exogenous melatonin on growth and antioxidant system of pumpkin seedlings under waterlogging stress
Source: PeerJ. 2024 Aug 26;12:e17927. doi: 10.7717/peerj.17927 (PMC11361259; doi:10.7717/peerj.17927)
Supplement: Supplemental Information 1 [file peerj-12-17927-s001.zip › Raw_data -7.15/Raw data/Fig. 8-10 data SOD POD CAT.xlsx]

## Sheet: Sheet1
SOD
	Treatment concentration	Type		A1	A2	△A	△ Blank	Inhibition percentage	SOD
		blade				△A=A1-A2	△Blank=Blank1-Blank2	(△Blank-△A)/△Blank	SOD=10*Inhibition percentage/（1-Inhibition percentage）/0.1*4						average	SD	5%significant levels
	CK		CK-1	0.4899	0.0732	0.4167	0.5825	0.284635	159.155		CK	159.155	161.987	159.827	160.323	1.4799	e
			CK-2	0.4886	0.074	0.4146		0.28824	161.987		0	173.892	173.186	173.892	173.656	0.4076	d
			CK-3	0.4886	0.0724	0.4162		0.285494	159.827		10	279.102	278.114	283.685	280.301	2.9727	a
	0		0-1	0.4855	0.0795	0.406		0.303004	173.892		100	270.504	269.156	269.156	269.605	0.7782	b
			0-2	0.4876	0.0811	0.4065		0.302146	173.186		200	256.338	276.146	275.167	269.217	11.1642	b
			0-3	0.4876	0.0816	0.406		0.303004	173.892		300	233.324	234.532	235.05	234.302	0.8857	c
	10		10-1	0.421	0.0779	0.3431		0.410987	279.102
			10-2	0.4205	0.0769	0.3436		0.410129	278.114
			10-3	0.4205	0.0797	0.3408		0.414936	283.685
	100		100-1	0.4118	0.0643	0.3475		0.403433	270.504
			100-2	0.4144	0.0662	0.3482		0.402232	269.156
			100-3	0.4144	0.0662	0.3482		0.402232	269.156
	200		200-1	0.4556	0.1006	0.355		0.390558	256.338
			200-2	0.4544	0.1098	0.3446		0.408412	276.146
			200-3	0.4544	0.1093	0.3451		0.407554	275.167
	300		300-1	0.4296	0.0617	0.3679		0.368412	233.324
			300-2	0.4321	0.0649	0.3672		0.369614	234.532
			300-3	0.4553	0.0884	0.3669		0.370129	235.05
	Blank1	0.6235	0.6235	0.6235
	Blank2	0.041	0.041	0.041
	Treatment concentration	Type		A1	A2	△A	△ Blank	Inhibition percentage	SOD
		root				△A=A1-A2	△Blank=Blank1-Blank2	(△Blank-△A)/△Blank	SOD=10*Inhibition percentage/（1-Inhibition percentage）/0.1*4						average	SD	5%significant levels
	CK		CK-1	0.5597	0.0576	0.5021		0.138026	64.051		CK	64.051	57.042	62.6688	61.2539	3.7125	d
			CK-2	0.5624	0.0526	0.5098		0.124807	57.042		0	72.425	65.6275	74.059	70.7038	4.4715	cd
			CK-3	0.5731	0.0695	0.5036		0.135451	62.6688		10	69.8528	83.804	80.7097	78.1222	7.3267	c
	0		0-1	0.542	0.0488	0.4932		0.153305	72.425		100	103.24	113.329	131.357	115.975	14.2441	a
			0-2	0.5632	0.0628	0.5004		0.140944	65.6275		200	117.203	107.404	106.082	110.23	6.0753	a
			0-3	0.5543	0.0628	0.4915		0.156223	74.059		300	99.1431	95.8502	93.6441	96.2125	2.7674	b
	10		10-1	0.5462	0.0503	0.4959		0.14867	69.8528
			10-2	0.5352	0.0536	0.4816		0.173219	83.804
			10-3	0.5421	0.0574	0.4847		0.167897	80.7097
	100		100-1	0.5169	0.0539	0.463		0.20515	103.24
			100-2	0.514	0.0601	0.4539		0.220773	113.329
			100-3	0.4942	0.0557	0.4385		0.24721	131.357
	200		200-1	0.4959	0.0454	0.4505		0.226609	117.203
			200-2	0.5093	0.0501	0.4592		0.211674	107.404
			200-3	0.5178	0.0574	0.4604		0.209614	106.082
	300		300-1	0.5196	0.0528	0.4668		0.198627	99.1431
			300-2	0.5289	0.059	0.4699		0.193305	95.8502
			300-3	0.5392	0.0672	0.472		0.1897	93.6441
	Blank1	0.6235	0.6235	0.6235
	Blank2	0.041	0.041	0.041
POD
	Treatment concentration	Type		A30S	A90S	△A	POD(U/g)
		blade				△A=A90s-A30s	POD=9800*△A/0.1
	CK		CK-1	1.6644	1.7729	0.1085	10633							average	SD	5%significant levels
			CK-2	3.6934	3.8003	0.1069	10476.2			CK	10633	10476.2	10358.6	10489.3	137.666	e
			CK-3	3.7517	3.8574	0.1057	10358.6			0	10691.8	10662.4	10652.6	10668.9	20.4003	e
	0		0-1	2.0146	2.1237	0.1091	10691.8			10	11250.4	11662	11573.8	11495.4	216.71	d
			0-2	2.1577	2.2665	0.1088	10662.4			100	17963.4	18130	17826.2	17973.2	152.137	a
			0-3	2.1159	2.2246	0.1087	10652.6			200	16493.4	16493	16415	16467.1	45.1493	b
	10		10-1	2.1584	2.2732	0.1148	11250.4			300	12857.6	12828.2	12877.2	12854.3	24.6628	c
			10-2	2.1793	2.2983	0.119	11662
			10-3	2.1781	2.2962	0.1181	11573.8
	100		100-1	3.696	3.8793	0.1833	17963.4
			100-2	3.621	3.806	0.185	18130
			100-3	3.7258	3.9077	0.1819	17826.2
	200		200-1	1.7957	1.964	0.1683	16493.4
			200-2	3.2994	3.5211	0.2217	21726.6
			200-3	2.1948	2.3623	0.1675	16415
	300		300-1	2.2182	2.3494	0.1312	12857.6
			300-2	3.4078	3.5387	0.1309	12828.2
			300-3	3.4866	3.618	0.1314	12877.2
	Treatment concentration	Type		A30S	A90S	△A	POD(U/g)
		root				△A=A90s-A30s	POD=9800*△A/0.1							average	SD	5%significant levels
	CK		CK-1	1.6328	1.8028	0.17	16660			CK	16660	17885	18228	17591	824.308	e
			CK-2	3.4705	3.653	0.1825	17885			0	26009.2	26940.2	27273.4	26740.9	655.234	d
			CK-3	3.216	3.402	0.186	18228			10	25254.6	26891.2	28674.8	26940.2	1710.63	d
	0		0-1	2.8292	3.0946	0.2654	26009.2			100	41895	44256.8	47304.6	44485.5	2712.04	a
			0-2	3.3469	3.6218	0.2749	26940.2			200	38445.4	37073.4	35613.2	37044	1416.33	b
			0-3	3.3351	3.6134	0.2783	27273.4			300	31948	30438.8	31938.2	31441.7	868.521	c
	10		10-1	2.4764	2.7341	0.2577	25254.6
			10-2	2.9541	3.2285	0.2744	26891.2
			10-3	3.3701	3.6627	0.2926	28674.8
	100		100-1	1.0378	1.4653	0.4275	41895
			100-2	1.8738	2.3254	0.4516	44256.8
			100-3	2.72	3.2027	0.4827	47304.6
	200		200-1	2.7261	3.1184	0.3923	38445.4
			200-2	2.1083	2.4866	0.3783	37073.4
			200-3	2.5807	2.9441	0.3634	35613.2
	300		300-1	3.333	3.659	0.326	31948
			300-2	3.3215	3.6321	0.3106	30438.8
			300-3	3.5092	3.8351	0.3259	31938.2
CAT
	Treatment concentration	Type		A1	A2	△A		CAT
		blade				△A=A1-A2		CAT=459×△A/0.1						average	SD	5%significant levels
	CK		CK-1	1.2181	1.2071	0.011		50.49		CK	50.49	50.949	51.867	51.102	0.7011	f
			CK-2	1.2451	1.234	0.0111		50.949		0	68.85	65.637	68.85	67.779	1.855	e
			CK-3	1.2334	1.2221	0.0113		51.867		10	71.604	74.817	72.981	73.134	1.612	d
	0		0-1	1.2682	1.2532	0.015		68.85		100	94.554	94.095	95.013	94.554	0.459	a
			0-2	1.2454	1.2311	0.0143		65.637		200	83.997	83.079	84.456	83.844	0.7011	b
			0-3	1.2763	1.2613	0.015		68.85		300	82.161	81.702	81.243	81.702	0.459	c
	10		10-1	1.2542	1.2386	0.0156		71.604
			10-2	1.2353	1.219	0.0163		74.817
			10-3	1.2474	1.2315	0.0159		72.981
	100		100-1	1.2669	1.2463	0.0206		94.554
			100-2	1.3221	1.3016	0.0205		94.095
			100-3	1.3119	1.2912	0.0207		95.013
	200		200-1	1.3176	1.2993	0.0183		83.997
			200-2	1.3023	1.2842	0.0181		83.079
			200-3	1.3122	1.2938	0.0184		84.456
	300		300-1	1.3165	1.2986	0.0179		82.161
			300-2	1.3143	1.2965	0.0178		81.702
			300-3	1.3084	1.2907	0.0177		81.243
						△A		CAT
	Treatment concentration	Type		A1	A2	△A=A1-A2		CAT=459×△A/0.1
		root												average	SD	5%significant levels
	CK		CK-1	1.1716	1.1653	0.0063		28.917		CK	28.917	28.917	30.753	29.529	1.06	d
			CK-2	1.1764	1.1701	0.0063		28.917		0	31.671	30.753	33.507	31.977	1.4023	c
			CK-3	1.1732	1.1665	0.0067		30.753		10	32.13	31.671	32.589	32.13	0.459	c
	0		0-1	1.2463	1.2394	0.0069		31.671		100	51.867	51.408	50.031	51.102	0.9555	a
			0-2	1.2472	1.2405	0.0067		30.753		200	42.228	42.687	43.605	42.84	0.7011	b
			0-3	1.2494	1.2421	0.0073		33.507		300	33.966	33.507	33.048	33.507	0.459	c
	10		10-1	1.2864	1.2794	0.007		32.13
			10-2	1.2692	1.2623	0.0069		31.671
			10-3	1.2572	1.2501	0.0071		32.589
	100		100-1	1.2664	1.2551	0.0113		51.867
			100-2	1.2487	1.2375	0.0112		51.408
			100-3	1.2492	1.2383	0.0109		50.031
	200		200-1	1.2646	1.2554	0.0092		42.228
			200-2	1.2694	1.2601	0.0093		42.687
			200-3	1.2723	1.2628	0.0095		43.605
	300		300-1	1.2482	1.2408	0.0074		33.966
			300-2	1.2643	1.257	0.0073		33.507
			300-3	1.2661	1.2589	0.0072		33.048
